# Supplementary material for: Effects of l-Serine on Macrolide Resistance in Streptococcus suis
Source: Microbiol Spectr. 2022 Jul 18;10(4):e00689-22. doi: 10.1128/spectrum.00689-22 (PMC9430912; doi:10.1128/spectrum.00689-22)
Supplement: Supplemental file 1 — Tables S1 to S3. Download spectrum.00689-22-s0001.xlsx, XLSX file, 0.01 MB [file spectrum.00689-22-s0001.xlsx]

## Sheet: Table S1
Table S1. Primers used for the quantitative RT-PCR analysis.
Genes	Primer sequence
GlyA	GATGGTTGTCTGTTCCTCCTGTGATG
	TGGACCCAGCTTTCAAAGACTATGC
CysM	ACTGGAAAGGAACCCAGCCA
	CGGTCTTGCTTGGGTTGGAG
CysE	GAACAGGCAAGGATACAGGGAAGC
	ACAACAGCAGCAGCACCTACTTTC
RecA	AGATGGTGGTATTGCTGCCTTTATCG
	CCTGAGTCTGGCTGTGACAATAGTAAC
16S rRNA	GTTGCGAACGGGTGAGTAA
	TCTCAGGTCGGCTATGTATCG

## Sheet: Table S2
Table S2. Statistical analysis of the metabolomics of the different porcine S. suis in this study.
Type	R2X(cum)	R2Y(cum)	Q2(cum)	Title
PCA	0.545	-	-	T-I-128_vs_S
PLS-DA	0.581	0.999	0.946	T-I-128_vs_S
OPLS-DA	0.532	0.989	0.931	T-I-128_vs_S

## Sheet: Table S3
Table S3. Metabolites differentially expressed by different S. suis in the present study
Description	VIP	Fold change	p-value
1-Palmitoyl-2-oleoyl-sn-glycero-3-phosphate	7.2001	0.0516574	0.000677002
L-Fucose-1-phosphate	2.14439	0.111857	1.42439e-06
Sucrose	1.68348	0.155922	0.000391568
Xanthosine	1.30263	0.190342	1.57943e-05
Norethindrone Acetate	2.56053	0.221776	0.00179707
Deoxyguanosine	1.71803	0.228424	0.00089831
D-Ribose 5-phosphate	2.75869	0.230962	0.00150656
O-Phospho-L-threonine	2.2862	0.231793	8.74208e-07
3,3',4,5'-Tetrahydroxy-trans-stilbene	6.29967	0.239444	0.00223059
D-Glucose 6-phosphate	3.27794	0.240367	5.83809e-05
2'-Deoxyuridine	4.70732	0.241939	0.00492079
N2-Acetyl-L-ornithine	1.17779	0.243871	5.78146e-05
myo-Inositol	1.62247	0.297926	0.00053081
Xanthylic acid (XMP)	1.13946	0.314435	1.77294e-05
Deoxyinosine	3.0239	0.326521	0.00324626
Dodecanoic acid	5.44324	0.356926	0.000835679
Ribothymidine	5.65079	0.37471	0.000480867
L-Tryptophan	2.64497	0.375278	0.00157719
Guanosine	8.68716	0.378876	3.4285e-05
L-Histidine	1.60818	0.381334	0.0237757
Thymine	2.58441	0.398902	5.05936e-05
D-Fructose 1,6-bisphosphate	2.73673	0.417391	0.0159242
Deoxythymidine 5'-phosphate (dTMP)	2.00876	0.424449	0.0325928
Dihydroxyacetone phosphate	3.48482	0.440594	0.000674595
L-Tyrosine	3.05305	0.446791	0.00154893
Uridine	1.99632	0.452912	0.00471579
D-Ribulose 5-phosphate	1.60807	0.462607	0.00201936
L-Serine	1.01411	0.465213	2.98001e-05
9-OxoODE	1.36375	0.476643	0.00139632
L-Norleucine	5.404	0.521024	0.000133433
L-Valine	3.50216	0.529508	0.000349999
Uracil	3.26221	0.553303	0.00864221
5-methoxyuridine	1.01125	0.576408	0.0122604
Inosine	10.1019	0.587154	0.0019368
L-Phenylalanine	3.39326	0.599877	0.02421
Hypoxanthine	1.36331	0.618428	0.00305906
L-Leucine	5.26212	0.633425	0.0367136
D-Ribulose 1,5-bisphosphate	1.15894	0.646734	0.00187443
Uridine 5'-monophosphate (UMP)	1.67097	0.674113	0.0429528
D-Mannose 1-phosphate	1.27165	0.674458	0.010276
N-Acetyl-D-Glucosamine 6-Phosphate	1.05084	0.683219	0.00671554
Citrate	2.25614	0.766663	0.0329113
2-Oxoadipic acid	1.12337	0.874537	0.00624834
Palmitic acid	19.0961	1.61674	0.00259849
2,3-Dihydroxy-3-methylbutyric acid	1.77263	1.80681	0.0374741
Adenine	1.45313	1.89238	0.00963901
S-Methyl-5'-thioadenosine	1.43021	1.89707	0.00487478
Glyceric acid	1.98709	2.42198	0.0117347
L-Glutamine	1.71471	2.45651	0.00917691
all cis-(6,9,12)-Linolenic acid	2.52117	2.58406	4.05082e-05
L-Glutamate	9.14933	2.78444	0.0074462
L-Pyroglutamic acid	4.9189	2.81816	0.00527015
2E-Eicosenoic acid	1.44293	2.99235	5.2334e-06
Acetoacetic acid	1.04895	3.0536	0.000378808
Linoleic acid	7.75251	3.28757	6.1343e-06
D-Aspartic acid	4.04504	3.41596	0.00551823
Phosphoenolpyruvate	5.8031	3.64854	6.17675e-05
UDP-N-acetylglucosamine	1.88577	3.8839	0.00560265
Cyclic adenosine diphosphate ribose	1.62391	4.25966	0.0276588
Nicotinamide adenine dinucleotide (NAD)	2.14581	4.46164	0.025393
Succinate	2.80432	4.81013	0.00285396
DL-2-Phosphoglycerate	6.36493	4.83786	4.01845e-05
11(Z),14(Z)-Eicosadienoic Acid	1.29504	5.00476	3.68465e-07
cis-9-Palmitoleic acid	12.1989	5.53558	5.25026e-08
Glycerol 3-phosphate	1.8853	5.90238	8.88061e-05
N-Acetyl-DL-methionine	1.37771	6.42939	0.0305506
16-Hydroxypalmitic acid	1.41815	6.87237	1.43157e-06
O-Phospho-L-homoserine	1.03586	7.25532	0.0144854
2-Dehydro-3-deoxy-D-gluconate	1.66932	14.6893	0.0166958
N-Acetyl-L-glutamate	2.41628	14.9402	0.000324687
Oleic acid	23.3372	15.8752	5.03988e-07
UDP-N-acetylmuraminate	11.0535	20.1473	4.07707e-06
3-methylcytidine	2.25296	25.6594	0.000179132
alpha-N-Acetyl-L-glutamine	1.59364	27.2121	1.25058e-05
N-Acetyl-L-aspartic acid	8.95958	37.727	1.21908e-06
1-Palmitoyl-2-oleoyl-phosphatidylglycerol	11.769	73.2002	7.01458e-08
